# Supplementary material for: Adverse Event Profiles of the Third-Generation Aromatase Inhibitors: Analysis of Spontaneous Reports Submitted to FAERS
Source: Biomedicines. 2024 Aug 1;12(8):1708. doi: 10.3390/biomedicines12081708 (PMC11351598; doi:10.3390/biomedicines12081708)
Supplement: Supplementary file 1 [file biomedicines-12-01708-s001.zip]

Archive with 1 entries (1 files):
- biomedicines-3069568-supplementary.pdf
